# Supplementary material for: Identifying potential drug targets for myocardial infarction through Mendelian randomization
Source: PLoS One. 2024 Dec 23;19(12):e0313770. doi: 10.1371/journal.pone.0313770 (PMC11665999; doi:10.1371/journal.pone.0313770)
Supplement: S2 File — (XLSX) [file pone.0313770.s002.xlsx]

## Sheet: Sheet1
exposure	method	ci	pval	Odds	Low	High
Protein	Method	OR (95%CI)	P	NA	NA	NA
CD30_Ligand	MR Egger	2.72 (0.90, 8.22)	0.151	2.71828	0.899395	8.21559
CD30_Ligand	Weighted median	2.72 (1.47, 5.02)	0.001	2.71828	1.47177	5.02053
CD30_Ligand	Inverse variance weighted	2.72 (1.98, 3.74)	7.48e-10	2.71828	1.97701	3.73748
CD30_Ligand	Simple mode	2.72 (1.35, 5.49)	0.038	2.71828	1.34613	5.48911
CD30_Ligand	Weighted mode	2.72 (1.36, 5.41)	0.036	2.71828	1.36468	5.41451
CD8A	MR Egger	2.72 (1.35, 5.48)	0.021	2.71828	1.348	5.48151
CD8A	Weighted median	2.72 (1.76, 4.19)	5.73e-06	2.71828	1.76456	4.18748
CD8A	Inverse variance weighted	2.72 (2.14, 3.45)	2.35e-16	2.71828	2.14052	3.45198
CD8A	Simple mode	2.72 (1.49, 4.96)	0.009	2.71828	1.49057	4.95719
CD8A	Weighted mode	2.72 (1.52, 4.86)	0.007	2.71828	1.51883	4.86495
DPEP1	MR Egger	2.72 (1.01, 7.30)	0.186	2.71828	1.0118	7.30287
DPEP1	Weighted median	2.72 (1.17, 6.32)	0.020	2.71828	1.16941	6.3186
DPEP1	Inverse variance weighted	2.72 (1.78, 4.15)	3.82e-06	2.71828	1.77865	4.1543
DPEP1	Simple mode	2.72 (1.09, 6.78)	0.121	2.71828	1.08997	6.77914
DPEP1	Weighted mode	2.72 (1.13, 6.54)	0.112	2.71828	1.12927	6.5432
HDHD2	Weighted median	2.72 (1.45, 5.08)	0.002	2.71828	1.45486	5.07889
HDHD2	Simple mode	2.72 (1.29, 5.73)	0.047	2.71828	1.28864	5.73398
HDHD2	Weighted mode	2.72 (1.28, 5.77)	0.048	2.71828	1.27953	5.77483
